# Supplementary material for: Stepwise reprogramming of liver cells to a pancreas progenitor state by the transcriptional regulator Tgif2
Source: Nat Commun. 2017 Feb 13;8:14127. doi: 10.1038/ncomms14127 (PMC5316826; doi:10.1038/ncomms14127)
Supplement: Supplementary Data 1 — List of Gene Ontology (GO) enrichment terms generated from the microarray datasets of TiPP reprogrammed cells and CTRL hepatic cells. [file ncomms14127-s2.xls]

## Sheet: BP_d14_UP
Supplementary Data1. List of GO enrichment terms
GO.ID	Term	Annotated	p value	Genes
GO:0007275	multicellular organismal development	64	8.4526e-11	Mdfi,Plxna3,Ascl2,Hoxa3,Hoxa13,Hhat,Efnb3,Ptpla,Dbn1,Tnfaip2,Notch3,Egfl7,Pak3,Ndrg2,Nes,Pogk,Bex1,Hoxa7,Foxn1,Celsr1,Ift122,Ddx4,Zfp521,Hoxc9,Sema3c,Bmp7,Dkk3,Txnrd3,Six5,Vangl2,Tmeff1,Bicc1,Sox11,Eid2,Fam3c,Lbh,Celsr3,Sema4f,Nme5,Tnf,Sfrp4,Mycbpap,Wtap,Sema6a,Smo,Ifitm5,Shisa2,Hoxb13,Pdgfa,Prtg,Flt1,Igsf9,Fzd2,Dll3,Hoxa11,Ctnnd2,Scx,Wnt6,Dbx1,Spred3,Ebf4,Sema3b,Dach2,Wnt9a
GO:0006355	regulation of transcription, DNA-dependent	91	5.75195e-08	Rcor2,Cbfa2t3,Sall2,Ascl2,Zscan18,Pparg,Hoxa3,Hoxa13,Tcfcp2l1,Bbx,Zfp629,Trip6,Zeb2,Tgif2,Smarca1,Pbrm1,Notch3,Tle2,Mybbp1a,Cand2,Tead2,Pogk,Dmrta1,Tcf7,Lass4,Sp8,Hoxa7,Foxn1,Tet1,Zfp167,Grhl3,Klf10,Cic,Zfp521,Hoxc9,Mapk8ip1,Aebp1,Pde8b,Zfp318,Bmyc,Trim28,Acvr1b,Acvr2b,Zfp532,Hip1,Khdrbs3,Smad6,Ehf,Nfatc2,Six5,Etv5,Pou2f2,Smarcd3,Sox11,Eid2,Rarb,Klf12,Ptrf,Hdx,Lbh,Nkx3-2,Kat2a,D14Ertd668e,Tcf7l1,…
GO:0007155	cell adhesion	37	3.22319e-07	Fn1,Fat1,Scarf2,Trip6,Dsc2,Jam3,Lamb1,Pcdhb17,Tyro3,Mcam,Nid1,Celsr1,Cdh13,Cdhr1,Pvrl2,Cx3cl1,Aebp1,Sdc3,Cdon,Pcdhb20,Itga4,Celsr3,Bcam,Pcdh18,Lamb3,Col12a1,Nlgn2,Ptprs,Pcdhb16,Thbs3,Ctnnd2,Itga11,Ctnnal1,Col16a1,Itga7,Cercam,Zyx
GO:0006351	transcription, DNA-dependent	82	1.09651e-06	Rcor2,Cbfa2t3,Sall2,Ascl2,Zscan18,Pparg,Hoxa3,Hoxa13,Tcfcp2l1,Bbx,Zfp629,Trip6,Zeb2,Tgif2,Smarca1,Pbrm1,Notch3,Tle2,Mybbp1a,Cand2,Tead2,Dmrta1,Tcf7,Sp8,Hoxa7,Foxn1,Tet1,Zfp167,Grhl3,Klf10,Cic,Zfp521,Hoxc9,Aebp1,Zfp318,Trim28,Zfp532,Hip1,Khdrbs3,Smad6,Ehf,Nfatc2,Ppp1r1b,Six5,Pou2f2,Smarcd3,Sox11,Eid2,Rarb,Klf12,Ptrf,Lbh,Nkx3-2,Kat2a,D14Ertd668e,Polr3e,Tcf7l1,Irf6,Zfp827,Batf3,Thra,Rasl11a,Zfp329,H…
GO:0007399	nervous system development	25	2.38356e-05	Ascl2,Efnb3,Dbn1,Ndrg2,Nes,Bex1,Sema3c,Kalrn,Ccdc64,Ift88,Ctf1,Cplx2,Smarcd3,Sox11,Sema4f,Cables1,Kat2a,Sema6a,Sh2b2,Camk1d,Igsf9,Dll3,Pofut1,Dpysl3,Sema3b
GO:0043547	positive regulation of GTPase activity	18	0.000186975	Sipa1l2,Arhgap29,Rgs19,Garnl3,Arhgap6,Rgs11,Rgs3,Rasa4,Chml,Rgs2,Rasal1,Arap3,Rgs5,Asap3,Stard8,Rgs16,Arhgdig,Srgap1
GO:0008152	metabolic process	76	0.000177002	Ppm1h,Gstt2,Sulf2,BC005764,Aldh1a3,B4galnt4,Ttc3,Oplah,Mme,Pygl,Pde10a,Mest,Hhat,Dnmt3b,Smarca1,Nlrp10,Pak3,As3mt,Pde2a,Atp11a,Aldh1l1,Iigp1,Plcg2,Eno3,Ddx4,Pld2,Cpn1,Oxct2b,Adamts7,Pde8b,Pm20d1,Pla2g4a,Hyi,Cbr2,Pde4b,Smpdl3a,Gstm2,Myh10,Atp9a,Nod2,Enpp2,Hs3st6,Atp8b1,Dsel,Slc27a3,Ece2,Ces1d,Mmp23,Hk2,Chml,Eml2,Abhd11,Upb1,Gys1,Mkrn3,Them5,Kif21b,C85492,Fut4,Padi3,Camk1d,Pfkp,Ppef1,Aldh7a1,Alpl,G…
GO:0030335	positive regulation of cell migration	14	0.000335782	Cxcl16,Trip6,Tgfb2,Lamb1,Kit,Cdh13,Cx3cl1,Pld2,Irs1,Sphk1,Pdgfa,Flt1,Aqp1,Aif1
GO:0016310	phosphorylation	39	0.000737226	Dclk2,Mertk,Tnk2,Speg,Mapk7,Cdkn1a,Cdk14,Tyro3,Pak3,Mapkapk3,Map3k6,Kit,2610018G03Rik,Mapk12,Ak1,Mapk8ip1,Sh3kbp1,Kalrn,Acvr1b,Acvr2b,Trpm6,Pik3r5,Ak8,Hk2,Cdkl3,Lrguk,Camk2n2,Rps6ka6,Sphk1,Prkd1,Camk1d,Flt1,Pfkp,Cdkn1c,Nek5,Fgfr1,Amhr2,Akt3,Wnk2
GO:0030154	cell differentiation	34	0.000923508	Cbfa2t3,Mdfi,Ascl2,Speg,Efnb3,Mapk7,Dbn1,Tnfaip2,Notch3,Egfl7,Ndrg2,Dmrta1,Kit,Bex1,Zfp521,Sema3c,Bmp7,Hip1,Txnrd3,Cplx2,Sox11,Eid2,Sema4f,Nme5,Sfrp4,Mycbpap,Irf6,Sema6a,Flt1,Igsf9,Dll3,Eid1,Scx,Sema3b
GO:0055114	oxidation-reduction process	35	0.00180901	Aldh1a3,Dio3,Cyp11a1,Ldhb,Loxl1,Cybb,Gpx3,Sccpdh,Ddo,Aldh1l1,Tet1,2810405K02Rik,Prodh,Moxd1,Smox,Cbr2,Tm7sf2,Cyp2j9,Cyp26b1,Steap4,Vat1,Idh2,Txnrd3,Gpx8,Cyp2f2,Hsd17b14,Fmo2,Phyhd1,Paox,Aldh7a1,Leprel2,Nos2,Maoa,P4ha2,Apex1
GO:0008285	negative regulation of cell proliferation	21	0.00175016	Pparg,Tgfb2,Cdkn1a,Adora1,Pbrm1,Cdh13,Fgfrl1,Bmp7,Tgfb3,Tesc,Six5,Rarb,Tnf,Sfrp4,Irf6,Gabbr1,Adm,Leprel2,Glmn,Wnt9a,Wnk2
GO:0009952	anterior/posterior pattern specification	13	0.00163543	Hoxa3,Pcsk5,Hoxa7,Celsr1,Hoxc9,Acvr2b,Cdon,Hoxc11,Ift88,Vangl2,Hoxa11,Wnt6,Wnt9a
GO:0035556	intracellular signal transduction	19	0.00161086	Unc13a,Dclk2,Arhgap29,Prex1,Rapgef5,Adcy4,Rapgef3,Plcg2,Kalrn,Cxcl15,Ppp1r1b,Nod2,Plce1,Socs2,Rasa4,Rasal1,Sh2b2,Prkd1,Blnk
GO:0006935	chemotaxis	11	0.00186166	Cklf,Cxcl16,Cmtm3,Kit,Cxcl2,Cx3cl1,Cmtm7,Pf4,Cxcl15,Enpp2,Flt1
GO:0001843	neural tube closure	9	0.00273121	Zeb2,Tead2,Celsr1,Ift122,Vangl2,Kat2a,Prickle1,Adm,Lmo4
GO:0043066	negative regulation of apoptotic process	23	0.00268416	Mical1,Tgfb2,Mapk7,Cdkn1a,Ptgfr,Adora1,Nes,Apbb3,Cx3cl1,Pf4,Smad6,Naip1,Chst11,Hspb1,Nkx3-2,Tnf,Smo,Sphk1,Msh2,Aqp1,Scx,Fgfr1,Aif1
GO:0032940	secretion by cell	4	0.00291607	Cklf,Mertk,Tyro3,Aqp1
GO:0019221	cytokine-mediated signaling pathway	11	0.00305437	Epor,Prlr,Il13ra2,Il3ra,Kit,Iigp1,Cx3cl1,Pf4,Il1r1,Sh2b2,Csf2ra
GO:0006898	receptor-mediated endocytosis	10	0.00341208	Asgr1,Scara5,Cxcl16,Pla2r1,Scarf2,Mrc1,Susd2,Pld2,Enpp2,Apobr
GO:0048704	embryonic skeletal system morphogenesis	8	0.00436305	Mdfi,Hoxa3,Hoxa7,Hspg2,Hoxc9,Chst11,Sox11,Wnt9a
GO:0010628	positive regulation of gene expression	14	0.00420022	Dnmt3b,Tgfb2,Kit,Pde2a,Grhl3,Pf4,Cyp26b1,Tesc,Nfatc2,Sox11,Sfrp4,Smo,Scx,Wnt6
GO:0042981	regulation of apoptotic process	14	0.00430974	Bcl2l12,Tgfb2,Tmem102,Tcf7,2610018G03Rik,Bok,Hip1,Nod2,Cul7,Kat2a,5330417C22Rik,Camk1d,Ank2,Dusp2
GO:0016042	lipid catabolic process	10	0.00435393	Adora1,Plcg2,Pld2,Pla2g4a,Lpl,Irs1,Enpp2,Plce1,Aspg,Pafah1b3
GO:0007160	cell-matrix adhesion	8	0.00422138	Fn1,Sirpa,Jam3,Nid1,Tnxb,Itga4,Bcam,Sned1
GO:0050873	brown fat cell differentiation	6	0.00464422	Pparg,Lrg1,Rgs2,Lamb3,Sh2b2,Slc2a4
GO:0006955	immune response	13	0.00479064	Tlr2,Susd2,Cxcl2,Tlr6,Cx3cl1,Mr1,Pf4,Cxcl15,Smad6,Fcgrt,Ltb,Enpp2,Tnf
GO:0006468	protein phosphorylation	31	0.00474327	Dclk2,Mertk,Ephb6,Tnk2,Speg,Tgfb2,Mapk7,Cdk14,Tyro3,Pak3,Mapkapk3,Map3k6,Kit,Prkar1b,2610018G03Rik,Mapk12,Kalrn,Trim28,Acvr1b,Acvr2b,Trpm6,Cdkl3,Rps6ka6,Prkd1,Camk1d,Flt1,Nek5,Fgfr1,Amhr2,Akt3,Wnk2
GO:0007166	cell surface receptor signaling pathway	12	0.00488619	Vipr2,Celsr1,Fgfrl1,Acvr1b,Celsr3,Gpr126,Sema6a,Smo,Gpr115,Cblc,Fzd2,Glmn
GO:0007420	brain development	11	0.00491045	Epor,Smarca1,Tcf7,Hspg2,Myh10,Ift88,Sfrp4,Tcf7l1,Sphk1,Fzd2,Fgfr1
GO:0055085	transmembrane transport	26	0.00513283	Slc12a5,Slc4a3,Clcn2,Tomm40,Slc17a1,Mfsd4,Itpr1,Slc39a6,Atp11a,Slc25a47,Hcn3,Trpm6,Atp9a,Svop,Atp8b1,Kcnd1,Slc5a8,Slc45a3,Kcnq1,Slc12a2,Aqp1,Slc43a3,Slc10a2,Slc13a3,Slc2a4,Slc16a9
GO:0001974	blood vessel remodeling	6	0.00569606	Hoxa3,Tgfb2,Pbrm1,Sema3c,Itga4,Nos2
GO:0031175	neuron projection development	9	0.00776089	Lamb1,Ppp1r9a,Pld2,Ccdc64,Gprin1,Myh10,Efhd1,Prmt1,Fgfr1
GO:0050790	regulation of catalytic activity	15	0.00957122	Rpgr,Prex1,Rapgef5,Plekhg2,Dock11,Rapgef3,D10Bwg1379e,Garnl3,Kalrn,Plce1,Cables1,Nos2,Eid1,Arhgdig,Arhgef25
GO:0001570	vasculogenesis	8	0.00941506	Hoxa13,Sgpl1,Tead2,Tnni3,Cul7,Smo,Adm,Glmn
GO:0050673	epithelial cell proliferation	4	0.00925002	Lgr4,Kit,Foxn1,Fabp7
GO:0002224	toll-like receptor signaling pathway	4	0.00925002	Tlr2,Mapkapk3,Tlr6,Unc93b1
GO:0007507	heart development	13	0.0101035	Epor,Stra6,Vcan,Pcsk5,Tgfb2,Pbrm1,Sema3c,Tnni3,Acvr2b,Itga4,Gys1,Adm,Pofut1
GO:0042060	wound healing	7	0.00992501	Fn1,Tgfb2,Celsr1,Grhl3,Cx3cl1,Vangl2,Aqp1
GO:0006954	inflammatory response	14	0.0100645	Pparg,Tlr2,Chst4,Cxcl2,Tlr6,Cxcl5,Cxcl15,Nod2,Tnf,Sphk1,Camk1d,C4b,Nos2,Il1f6
GO:0009887	organ morphogenesis	10	0.0102356	Hoxa3,Hoxa13,Prkar1b,Bmp7,Tgfb3,Ift88,Tnf,Thra,Pdgfa,Wnt6
GO:0006811	ion transport	29	0.0102023	Bspry,Slc12a5,Scara5,Slc4a3,Clcn2,Tomm40,Slc17a1,Itpr1,Cybb,Slc39a6,Gabra3,Hcn3,Steap4,Cacna2d1,Trpm6,Kcnj4,Kcnd1,Slc5a8,Grin3b,Gabrp,Kcnn4,Kcnq1,Kcnj14,Cacna1g,Slco3a1,Slc12a2,Scn3a,Slc10a2,Slc13a3
GO:0090179	planar cell polarity pathway involved in neural tube closure	4	0.0110104	Celsr1,Grhl3,Vangl2,Fzd2
GO:0048598	embryonic morphogenesis	4	0.0110104	Zeb2,Cdon,Ift88,Flt1
GO:0051056	regulation of small GTPase mediated signal transduction	6	0.0116767	Sipa1l2,Rapgef5,Rapgef3,Garnl3,Rasa4,Rasal1
GO:0045087	innate immune response	12	0.012051	Tlr2,Tmem173,Cybb,Iigp1,Tlr6,Il1r1,Polr3e,C4b,Tbkbp1,Unc93b1,C1s,Gm5077
GO:0009954	proximal/distal pattern formation	5	0.0124229	Sp8,Cyp26b1,Hoxc11,Hoxa11,Lrp4
GO:0015696	ammonium transport	3	0.0124223	Slc12a5,Slc12a2,Aqp1
GO:0048702	embryonic neurocranium morphogenesis	3	0.0124223	Tgfb2,Tgfb3,Smo
GO:0007224	smoothened signaling pathway	6	0.0122763	Hhat,Cdon,Ift88,Smo,Ptchd1,Tctn2
GO:0006810	transport	64	0.013006	Ap3b2,Bspry,Slc12a5,Scara5,5430435G22Rik,Stra6,Slc4a3,Clcn2,Tomm40,Slc17a1,Mfsd4,Itpr1,Rab3b,Mamdc4,Tcof1,Slc25a34,Cybb,Fam125b,Slc39a6,Aldh1l1,Slc29a2,Osbpl10,Syt5,Slc25a47,Gabra3,Ccdc64,Hcn3,Steap4,Cacna2d1,Trpm6,Slc44a1,Rangrf,Txnrd3,Vps37d,Kcnj4,Cplx2,Svop,Kcnd1,Slc5a8,Syt12,Grin3b,Hook2,Sec61a2,Slc45a3,Gabrp,Kcnn4,Kcnq1,Kcnj14,Apobr,Cacna1g,Rab11fip5,Slco3a1,Slc12a2,Duoxa1,Aqp1,Scn3a,Slc10a2…
GO:0045892	negative regulation of transcription, DNA-dependent	23	0.0156825	Rcor2,Sall2,Pparg,Dnmt3b,Lgr4,Tle2,Mybbp1a,Hoxa7,Trim28,Bmp7,Dkk3,Atp8b1,Eid2,Tnf,Prickle1,Tcf7l1,Thra,Hr,Zmynd15,Eid1,Scx,Cdkn1c,Ilf3
GO:0007165	signal transduction	81	0.0165826	Olfr1383,Mertk,Epor,Arhgap29,Vmn1r124,Plxna3,Arhgap26,Pparg,Pde10a,Rasl10a,Tlr2,Mapk7,Lgr4,Ptgfr,Adora1,Vipr2,Tyro3,Ndrg2,Tmem102,Map3k6,Prkar1b,Pde2a,Celsr1,Tlr6,Mapk12,Plcg2,Sparc,Mapk8ip1,Hrh1,Pde8b,Arhgap39,Il1r1,Rassf10,Gabra3,Acvr1b,Olfr1384,Arhgap6,Acvr2b,Plcb4,Mtss1l,Efemp2,Ppp1r1b,Nod2,Irs1,Rgs3,Plce1,Rasl11b,Celsr3,Rasa4,Tnf,Gpr126,Rasal1,Gabbr1,Arap3,Fgl1,Smo,Rasl11a,Sh2b2,Rgs5,Grin3b,…
GO:0045666	positive regulation of neuron differentiation	8	0.017305	Dnmt3b,Tgif2,Bmp7,Cdon,Etv5,Socs2,Sox11,Fgfr1
GO:0052033	pathogen-associated molecular pattern dependent induction by symbiont of host innate immune response	3	0.0190022	Tlr2,Tlr6,Nod2
GO:0001942	hair follicle development	6	0.0194551	Tgfb2,Celsr1,Acvr1b,Vangl2,Pdgfa,Lrp4
GO:0030326	embryonic limb morphogenesis	7	0.0200277	Sp8,Bmp7,Cyp26b1,Chst11,Hoxa11,Fgfr1,Lrp4
GO:0034765	regulation of ion transmembrane transport	13	0.0199772	Clcn2,Tomm40,Cybb,Hcn3,Cacna2d1,Kctd15,Kcnj4,Kctd12,Kcnd1,Kcnq1,Kcnj14,Cacna1g,Scn3a
GO:0043588	skin development	6	0.0210865	Fras1,Ltb,Tcf7l1,Irf6,Adamts2,Pdgfa
GO:0010002	cardioblast differentiation	2	0.0190381	Tgfb2,Smo
GO:0060489	planar dichotomous subdivision of terminal units involved in lung branching morphogenesis	2	0.0190381	Celsr1,Vangl2
GO:0060490	lateral sprouting involved in lung morphogenesis	2	0.0190381	Celsr1,Vangl2
GO:0048105	establishment of body hair planar orientation	2	0.0190381	Celsr1,Vangl2
GO:0060488	orthogonal dichotomous subdivision of terminal units involved in lung branching morphogenesis	2	0.0190381	Celsr1,Vangl2
GO:0042496	detection of diacyl bacterial lipopeptide	2	0.0190381	Tlr2,Tlr6
GO:0071726	cellular response to diacyl bacterial lipopeptide	2	0.0190381	Tlr2,Tlr6
GO:0032493	response to bacterial lipoprotein	2	0.0190381	Tlr2,Tlr6
GO:0048589	developmental growth	5	0.0216059	Stra6,Chst11,Smo,Adm,Hoxa11
GO:0006801	superoxide metabolic process	4	0.0215575	Noxo1,Cybb,Noxa1,Nos2
GO:0048247	lymphocyte chemotaxis	3	0.0221716	Cklf,Cx3cl1,Saa1
GO:0048246	macrophage chemotaxis	3	0.0221716	Cklf,Cx3cl1,Saa1
GO:0002282	microglial cell activation involved in immune response	3	0.0221716	Tlr2,Tlr6,Nod2
GO:0043068	positive regulation of programmed cell death	3	0.0221716	Cdkn1a,Rarb,Tnf
GO:0043069	negative regulation of programmed cell death	3	0.0221716	Tmem132a,Kit,Plcg2
GO:0001822	kidney development	8	0.0232633	Sulf2,Stra6,Adamts1,Pcsk5,Sgpl1,Bmp7,Acvr2b,Lrp4
GO:0006813	potassium ion transport	11	0.0252119	Slc12a5,Hcn3,Kctd15,Kcnj4,Kctd12,Kcnd1,Kcnn4,Kcnq1,Kcnj14,Slc12a2,Aqp1
GO:0038032	termination of G-protein coupled receptor signaling pathway	5	0.0258472	Rgs19,Rgs3,Rgs2,Rgs5,Rgs16
GO:0006749	glutathione metabolic process	5	0.0258472	Gstt2,Oplah,Gpx3,Gstm2,Txnrd3
GO:0001501	skeletal system development	8	0.0282388	Tgfb2,Fgfrl1,Acvr2b,Hoxc11,Sox11,Nkx3-2,Dll3,Hoxa11
GO:0042733	embryonic digit morphogenesis	6	0.0282476	Ift122,Hoxc11,Ift88,Chst11,Hoxa11,Lrp4
GO:0007286	spermatid development	6	0.0282476	Jam3,Kit,Pvrl2,Six5,Nme5,Zmynd15
GO:0046325	negative regulation of glucose import	3	0.0287471	Tnf,Sh2b2,Rhoq
GO:0042692	muscle cell differentiation	3	0.0287471	Syne1,Smarcd3,Glmn
GO:0001736	establishment of planar polarity	3	0.0287471	Celsr1,Grhl3,Vangl2
GO:0007050	cell cycle arrest	8	0.0284113	Tgfb2,Cdkn1a,Rprm,Ak1,Cxcl15,Irf6,Msh2,Cdkn1c
GO:0009953	dorsal/ventral pattern formation	6	0.029421	Sp8,Ift122,Ift88,Smo,Hoxa11,Lrp4
GO:0009968	negative regulation of signal transduction	6	0.029421	Rgs19,Rgs3,Socs2,Rgs2,Rgs5,Rgs16
GO:0007204	elevation of cytosolic calcium ion concentration	9	0.029995	Epor,Itpr1,Cxcl2,Plcg2,Saa1,Fkbp1b,Adm,Fzd2,Cacna1g
GO:0007283	spermatogenesis	15	0.032616	Mertk,Jam3,Tyro3,Sgpl1,Kit,Ddx4,Cyp26b1,Txnrd3,Mtap7,Nme5,Mycbpap,Smo,Adamts2,Pafah1b3,H2afx
GO:0045893	positive regulation of transcription, DNA-dependent	25	0.0323131	Pparg,Lgr4,Smarca1,Pbrm1,Grhl3,Trim28,Bmp7,Tgfb3,Tesc,Ehf,Nfatc2,Etv5,Pou2f2,Smarcd3,Sox11,Lbh,Tnf,Tmsb4x,Irf6,Fzd2,Hoxa11,Scx,Wnt6,Cdkn1c,Ilf3
GO:0042127	regulation of cell proliferation	10	0.0329253	Tcf7,Cd81,Klf10,Sparc,Pla2g4a,Chst11,Eid2,Tnf,Nos2,Fgfr1
GO:0007156	homophilic cell adhesion	7	0.0358071	Dsc2,Celsr1,Cdh13,Cdhr1,Pvrl2,Celsr3,Pcdh18
GO:0050773	regulation of dendrite development	3	0.0345393	Prex1,Kalrn,Camk1d
GO:0048699	generation of neurons	3	0.0345393	Tcf7,Tcf7l1,Fgfr1
GO:0048339	paraxial mesoderm development	3	0.0345393	Tead2,Dll3,Fgfr1
GO:0048103	somatic stem cell division	3	0.0345393	Tgfb2,Kit,Vangl2
GO:0046697	decidualization	3	0.0345393	Epor,Pla2g4a,Sfrp4
GO:0001542	ovulation from ovarian follicle	3	0.0345393	Adamts1,Pla2g4a,Nos2
GO:0006897	endocytosis	10	0.0360424	Ap3b2,Asgr1,Scara5,Tnk2,Pla2r1,Mrc1,Trip10,Sh3kbp1,Hip1,Lrp4
GO:0045766	positive regulation of angiogenesis	7	0.0358742	Cx3cl1,Vash2,Sphk1,Adm,Prkd1,Flt1,Aqp1
GO:0071224	cellular response to peptidoglycan	2	0.0338936	Tlr2,Nod2
GO:0003179	heart valve morphogenesis	2	0.0338936	Fgfrl1,Scx
GO:0003150	muscular septum morphogenesis	2	0.0338936	Vangl2,Fzd2
GO:0051250	negative regulation of lymphocyte activation	2	0.0338936	Mertk,Tyro3
GO:0010693	negative regulation of alkaline phosphatase activity	2	0.0338936	Tgfb2,Tnf
GO:0045653	negative regulation of megakaryocyte differentiation	2	0.0338936	Pf4,Prmt1
GO:0090022	regulation of neutrophil chemotaxis	2	0.0338936	Jam3,Nod2
GO:2000179	positive regulation of neural precursor cell proliferation	2	0.0338936	Nes,Cdon
GO:0060948	cardiac vascular smooth muscle cell development	2	0.0338936	Pbrm1,Smad6
GO:0046209	nitric oxide metabolic process	2	0.0338936	Tlr2,Tlr6
GO:0032927	positive regulation of activin receptor signaling pathway	2	0.0338936	Acvr1b,Acvr2b
GO:0007015	actin filament organization	5	0.0356692	Fat1,Sirpa,Dbn1,Ppp1r9a,Arhgap6
GO:0035019	somatic stem cell maintenance	5	0.0356692	Ascl2,Kit,Klf10,Vangl2,Tcf7l1
GO:0006334	nucleosome assembly	6	0.0377539	Nap1l2,1700054O13Rik,Hist1h2bm,Hist3h2a,Tspyl5,H2afx
GO:0045944	positive regulation of transcription from RNA polymerase II promoter	29	0.0387732	Cbfa2t3,Pparg,Hoxa13,Tlr2,Mapk7,Tmem173,Tead2,Plagl1,Bex1,Hoxa7,Grhl3,Acvr1b,Bmp7,Tgfb3,Cdon,Nfatc2,Sox11,Rarb,Klf12,Tnf,Smo,Thra,Prkd1,Arntl2,Scx,Lmo4,Hif3a,Rhoq,Fgfr1
GO:0007266	Rho protein signal transduction	5	0.0390128	Celsr1,Cdh13,Vangl2,Srgap1,Ctnnal1
GO:0006096	glycolysis	5	0.0390128	Ldhb,Eno3,Hk2,Pfkp,Aldoc
GO:0035924	cellular response to vascular endothelial growth factor stimulus	3	0.038377	Hspb1,Prkd1,Flt1
GO:0006956	complement activation	3	0.038377	C4b,C1s,Gm5077
GO:0060412	ventricular septum morphogenesis	4	0.0405409	Tgfb2,Fgfrl1,Sox11,Fzd2
GO:0034446	substrate adhesion-dependent cell spreading	4	0.0405409	Mertk,Fn1,Lamb1,Tyro3
GO:0048706	embryonic skeletal system development	5	0.0418536	Sulf2,Hoxa3,Pcsk5,Hoxc9,Nkx3-2
GO:0043406	positive regulation of MAP kinase activity	5	0.0418536	Kit,Tnf,Pdgfa,Flt1,Fgfr1
GO:0048661	positive regulation of smooth muscle cell proliferation	6	0.0420015	Notch3,Cdh13,Cx3cl1,Tnf,Flt1,Aif1
GO:0001666	response to hypoxia	8	0.0427991	Tgfb2,Itpr1,Adora1,Pld2,Tgfb3,Flt1,Nos2,Hif3a
GO:0016477	cell migration	9	0.0445125	Tgfb2,Sirpa,Jam3,Lamb1,Sh3kbp1,Itga4,Flt1,Srgap1,Itga7
GO:0030595	leukocyte chemotaxis	3	0.045962	Cklf,Cxcl2,Pf4
GO:0032331	negative regulation of chondrocyte differentiation	3	0.045962	Rarb,Nkx3-2,Wnt9a
GO:0050995	negative regulation of lipid catabolic process	3	0.045962	Adora1,Tnf,Apoc1
GO:0006198	cAMP catabolic process	3	0.045962	Pde10a,Pde2a,Pde4b
GO:0032869	cellular response to insulin stimulus	5	0.0494213	Pparg,Irs1,Slc2a4,Rhoq,Akt3

## Sheet: BP_d14_DOWN
Supplementary Data1. List of GO enrichment terms
GO.ID	Term	Annotated	p value	Genes
GO:0006810	transport	77	3.61872e-16	Ap1g1,Sfxn1,Slc25a16,Rhob,Abcc10,C8g,Atp6v1a,Abca3,Slc33a1,Scfd2,Yif1a,Synrg,Slc2a5,Slc35b1,Sec16b,Ap2a2,Pitpna,Vps33a,Sec24d,Slc31a2,Fkbp15,Snx32,Rab3a,Slc25a44,Abca4,Gpr89,Dync1i1,Mfsd8,Ap1b1,Ap1s3,Rab3d,Glrx,Slc23a1,AI317395,Sort1,Copz2,Osbp,Gle1,Tom1l2,Slc25a29,Abcb9,Chmp6,Slc2a8,Pdzk1,Gltp,Slc12a9,Ndufb11,Ramp1,Ranbp6,Atg3,Aldh1l2,F630110N24Rik,Cog6,Slc25a48,Slc16a10,Ap2m1,Ctns,Scp2,Atp6v0d1…
GO:0008152	metabolic process	74	3.58046e-14	Psph,Abcc10,Mfn2,Hdhd3,Bace1,Acat3,Hsdl2,B3galt1,Ctla2b,Glyat,Bcs1l,Echdc1,Acat2,Pfkfb2,AI464131,Abca4,Neu2,Entpd4,Bphl,Pafah2,Dync1i1,Isoc2a,Ldhd,Smpd1,Gstm7,Mtmr1,Cml1,Fign,Rnf144b,Abcb9,Acoxl,Nudt12,Cpb2,Gstp1,Helz,A2ld1,Ces1c,Rnf181,Bdh1,Atg3,Lactb,Hoga1,Aldh1l2,Mpped2,B4galnt1,Srr,Scp2,Tst,Stradb,Gne,Gpam,Ficd,Mocs2,Ephx1,Hal,Dusp5,Nat2,Aldh6a1,Engase,Gyg,Pah,Klc4,Kif1c,Psat1,Amacr,Acss2,Pex…
GO:0015031	protein transport	32	1.42047e-09	Ap1g1,Rhob,Rab40b,Scfd2,Yif1a,Synrg,Sec16b,Ap2a2,Vps33a,Sec24d,Snx32,Rab3a,Gpr89,Ap1b1,Ap1s3,Rab3d,Copz2,Gle1,Tom1l2,Abcb9,Chmp6,Ramp1,Rab4a,Ranbp6,Atg3,Mon1a,Cog6,Ap2m1,Snap29,S100a13,Snx7,Pex1
GO:0016192	vesicle-mediated transport	15	1.15642e-05	Ap1g1,Scfd2,Arfgef2,Yif1a,Cltb,Sec16b,Ap2a2,Vps33a,Ap1b1,Ap1s3,Copz2,Tgfbrap1,Ap2m1,Vamp8,Trappc2l
GO:0055085	transmembrane transport	24	1.88951e-05	Sfxn1,Slc25a16,Abcc10,Slc2a5,Slc35b1,Slc25a44,Mfsd8,Slc23a1,Slc46a3,AI317395,Slc25a29,Abcb9,Slc2a8,Slc12a9,F630110N24Rik,Slc16a10,Slc6a13,Slc5a9,Slc16a12,Slc25a12,Spns2,Slc25a45,Slc39a11,Kcnab2
GO:0006897	endocytosis	12	0.000121931	Ap1g1,Synrg,Ap2a2,Fkbp15,Asgr2,Ap1b1,Ap1s3,Sort1,Aplp1,Usp20,Eea1,Atp6v1h
GO:0009058	biosynthetic process	8	0.000118935	Pcyt1a,Ccbl1,2310001A20Rik,Ccbl2,Aldh1l2,Gpt2,Pbld2,Hal
GO:0055114	oxidation-reduction process	26	0.000393961	Phyh,Hsdl2,Cyp39a1,Loxl3,Ldhd,Sord,Glud1,Acoxl,Bdh1,Aldh1l2,Kdm4c,Chchd7,Aspdh,Vat1l,Cyp2a4,Dio1,Aldh6a1,Sdr42e1,Pah,Bcmo1,Creg1,Vkorc1,Cyp1a1,Pnpo,Kmo,Cyp1a2
GO:0006520	cellular amino acid metabolic process	5	0.00154547	Glud1,Otub2,Otc,Ccbl2,Srr
GO:0070189	kynurenine metabolic process	3	0.00149482	Ccbl1,Ccbl2,Kmo
GO:0006916	anti-apoptosis	9	0.0201541	Pafah2,Tsc22d3,Spp1,Cdkn2d,Serpinb9,Stambp,Gstp1,Stradb,Amigo2
GO:0015755	fructose transport	2	0.0211521	Slc2a5,Slc2a8
GO:0006699	bile acid biosynthetic process	3	0.0228338	Baat,Cyp39a1,Amacr
GO:0006637	acyl-CoA metabolic process	4	0.0395455	Acnat1,Baat,Scp2,Gpam
GO:0007155	cell adhesion	17	0.0384638	Rhob,Igsf11,Spaca4,Podxl2,Nrp2,Nid2,Spp1,Cntnap5a,Itga1,Aplp1,Cd4,Pvrl1,Wisp1,Selp,Amigo2,Perp,Pcdh17
GO:0006886	intracellular protein transport	9	0.0465286	Ap1g1,Cltb,Ap2a2,Ap1b1,Ap1s3,Tom1l2,Ramp1,Tgfbrap1,Ap2m1
GO:0018894	dibenzo-p-dioxin metabolic process	2	0.0418843	Cyp1a1,Cyp1a2
GO:0001573	ganglioside metabolic process	2	0.0418843	Gm2a,Cln6
GO:0009636	response to toxin	5	0.0442024	Mbp,Slc23a1,Ephx1,Cyp1a1,Fas
GO:0016310	phosphorylation	22	0.0459841	Eif2ak3,Prkar2a,Adck3,Sephs2,Pfkfb2,Cmpk1,Tpk1,Prkcz,Grk4,Cdkn2d,Sgk2,Shpk,Dgka,Irak3,Pi4ka,Prkaa2,Ulk2,Gne,Pik3c2g,Plk3,Araf,Rps6kb2

## Sheet: BP_d30_UP
Supplementary Data1. List of GO enrichment terms
GO.ID	Term	Annotated	p value	Genes
GO:0006355	regulation of transcription, DNA-dependent	86	1.56822e-08	Rcor2,Cbfa2t3,Csda,Hic1,Sall2,Ascl2,Zscan18,Pparg,Hoxa3,Hoxa13,Gbx1,Zfp629,Zfp526,Ruvbl2,Zeb2,Gli3,Tgif2,Zfp354c,Smarca1,Pbrm1,Notch3,Zscan22,Trerf1,Mybbp1a,Cand2,Tead2,Pogk,Hoxc4,Dmrta1,Lass4,Sp8,Hoxa7,Foxn1,Dpf1,Zfp167,Zfp521,Hoxc9,Aebp1,Hdac7,Xrcc6,Zfp647,Hoxa10,Bmyc,Atf5,Trim28,Hip1,Khdrbs3,Smad6,Ehf,Nfatc2,Trib3,Dlx2,Zfp503,Etv5,Pou2f2,Smarcd3,Sox11,Rarb,Klf12,Ptrf,Hdx,Lbh,Cdca7,Mzf1,Nkx3-2,…
GO:0006351	transcription, DNA-dependent	83	1.58622e-08	Rcor2,Cbfa2t3,Csda,Nup62,Hic1,Sall2,Ascl2,Zscan18,Pparg,Hoxa3,Hoxa13,Gbx1,Zfp629,Zfp526,Ruvbl2,Zeb2,Gli3,Tgif2,Zfp354c,Smarca1,Pbrm1,Notch3,Zscan22,Trerf1,Mybbp1a,Cand2,Tead2,Hoxc4,Dmrta1,Sp8,Hoxa7,Foxn1,Dpf1,Zfp167,Zfp521,Hoxc9,Aebp1,Hdac7,Xrcc6,Zfp647,Hoxa10,Atf5,Trim28,Hip1,Khdrbs3,Smad6,Ehf,Nfatc2,Trib3,Ppp1r1b,Zfp503,Pou2f2,Smarcd3,Sox11,Rarb,Klf12,Ptrf,Lbh,Cdca7,Mzf1,Nkx3-2,Kat2a,D14Ertd668…
GO:0007275	multicellular organismal development	55	2.16488e-08	Mdfi,Hic1,Plxna3,Ascl2,Hoxa3,Hoxa13,Hhat,Efnb3,Gap43,Sema7a,Dbn1,Tnfaip2,Notch3,Ndrg2,Nes,Pogk,Hoxc4,Bex1,Mgp,Hoxa7,Foxn1,Celsr1,Zfp521,Hoxc9,Hoxa10,Metrn,Dkk3,Olfm1,Dlx2,Vangl2,Tmeff1,Sox11,Fam3c,Lbh,Sema4f,Tnf,Sfrp4,Timeless,Smo,Ifitm5,Shisa2,Angpt1,Zic3,Hoxb13,Prtg,Flt1,Igsf9,Fzd2,Dll3,Hoxa11,Wnt6,Zfp41,Sema3b,Pdpn,Lefty1
GO:0043066	negative regulation of apoptotic process	30	2.20543e-07	Csda,Nup62,Mical1,Tgfb2,Gli3,Ptgfr,Adora1,Nes,Cx3cl1,Pf4,Smad6,Timp1,Naip1,Chst11,Casp2,Col2a1,Hspb1,Nkx3-2,Tnf,Plaur,Smo,Angpt1,Sphk1,Cryab,Msh2,Ercc1,Aqp1,Bcl2,Cxcl12,Fgfr1
GO:0006334	nucleosome assembly	12	7.65503e-07	Npm1,Nap1l2,Hist1h2ah,Hist1h2af,Hist1h2ak,Hist1h1e,Hist1h2bm,Hist2h2ac,Nap1l1,Tspyl5,H2afj,H2afx
GO:0007399	nervous system development	26	8.11178e-07	Ascl2,Efnb3,Gap43,Sema7a,Dbn1,Ndrg2,Nes,Bex1,Dpf1,Hdac7,Metrn,Gfra2,Ift88,Ctf1,Cplx2,Smarcd3,Sox11,Sema4f,Gsk3a,Kat2a,Sh2b2,Zic3,Igsf9,Dll3,Dpysl3,Sema3b
GO:0016049	cell growth	9	2.06897e-05	Emp3,Npm1,Tgfb2,Nupr1,Tgfb1,Bcl2,Emp1,Edn1,Lefty1
GO:0009952	anterior/posterior pattern specification	15	2.66209e-05	Hoxa3,Pcsk5,Gli3,Hoxc4,Hoxa7,Celsr1,Hoxc9,Hoxa10,Hoxc11,Ift88,Vangl2,Hoxb9,Zic3,Hoxa11,Wnt6
GO:0006364	rRNA processing	13	3.78542e-05	Lsm6,Fbl,Dis3,Gar1,Nhp2,Dimt1,Utp20,Rrp9,Suv39h1,Rps24,Exosc5,Pop4,Naf1
GO:0001501	skeletal system development	12	7.76517e-05	Tgfb2,Hoxc4,Tgfb1,Hoxa10,Hoxc11,Col2a1,Sox11,Nkx3-2,Dll3,Hoxa11,Recql4,Edn1
GO:0006310	DNA recombination	11	8.89434e-05	Ruvbl2,Xrcc6,Xrcc2,Palb2,Lig1,Rpa3,Ercc1,Apex1,H2afx,Brca2,Recql4
GO:0008285	negative regulation of cell proliferation	22	0.000107501	Nup62,Npm1,Pparg,Inhba,Nox4,Tgfb2,Gli3,Adora1,Pbrm1,Tgfb1,Cdh13,Tff1,Tgfb3,Tesc,Rarb,Tnf,Sfrp4,Mtbp,Bcl2,Hmga1,Lefty1,Wnk2
GO:0009954	proximal/distal pattern formation	7	0.000128316	Gli3,Sp8,Hoxa10,Cyp26b1,Hoxc11,Dlx2,Hoxa11
GO:0030154	cell differentiation	33	0.000221561	Cbfa2t3,Mdfi,Ascl2,Speg,Efnb3,Gap43,Sema7a,Dbn1,Tnfaip2,Notch3,Ndrg2,Dmrta1,Bex1,Mgp,Tff1,Zfp521,Metrn,Hip1,Dlx2,Cplx2,Sox11,Sema4f,Sfrp4,Pld6,Suv39h1,Angpt1,Tbx18,Zic3,Flt1,Igsf9,Dll3,Zfp41,Sema3b
GO:0000122	negative regulation of transcription from RNA polymerase II promoter	29	0.000577129	Mdfi,Csda,Fst,Hic1,Sall2,Ascl2,Pparg,Trps1,Gli3,Pde2a,Cd36,Tgfb1,Hoxa7,Foxn1,Hdac7,Trim28,Hist2h3c1,Dlx2,Sox11,Rarb,Klf12,Tnf,Timeless,Smo,Tbx18,Wnt6,Fgfr1,Edn1,Lefty1
GO:0030879	mammary gland development	7	0.000688725	Gli3,Tgfb1,Tgfb3,Irs1,Hoxb9,Brca2,Ntn1
GO:0007049	cell cycle	30	0.000937457	G0s2,Rcc1,Nup43,Cdk14,Mapk12,Rcc2,Ccne1,Mcm3,Lig1,5730590G19Rik,Nasp,Esco2,Cdkl3,Haus5,Rgs2,Pard6g,Cdc6,Suv39h1,Timeless,Rif1,Marveld1,Mtbp,Msh2,Syce2,Mcm7,Fbxo5,Rassf2,H2afx,Brca2,Pdpn
GO:0006974	response to DNA damage stimulus	21	0.00124544	Ruvbl2,Xrcc6,Mre11a,Xrcc2,Palb2,Lig1,5730590G19Rik,Nfatc2,Rpa3,1110054O05Rik,Timeless,Rif1,Msh2,Ercc1,Mcm7,Bcl2,Tonsl,Apex1,H2afx,Brca2,Xrcc1
GO:0042060	wound healing	8	0.00129122	Fn1,Tgfb2,Tgfb1,Celsr1,Cx3cl1,Plau,Vangl2,Aqp1
GO:0045653	negative regulation of megakaryocyte differentiation	3	0.00131715	Hist4h4,Pf4,Prmt1
GO:0010628	positive regulation of gene expression	14	0.00156475	Dnmt3b,Tgfb2,Pde2a,Tgfb1,Adm2,Pf4,Cyp26b1,Tesc,Nfatc2,Sox11,Plaur,Sfrp4,Smo,Wnt6
GO:0009887	organ morphogenesis	11	0.00164884	Rdh10,Hoxa3,Hoxa13,Prkar1b,Tgfb1,Tgfb3,Ift88,Tnf,Hhip,Wnt6,Bcl2
GO:0048704	embryonic skeletal system morphogenesis	8	0.00169663	Mdfi,Hoxa3,Gli3,Hoxa7,Hspg2,Hoxc9,Chst11,Sox11
GO:0045893	positive regulation of transcription, DNA-dependent	28	0.00170867	Nup62,Pparg,Inhba,Gli3,Lgr4,Smarca1,Pbrm1,Trerf1,Tgfb1,Xrcc6,Trim28,Tgfb3,Tesc,Ehf,Nfatc2,Etv5,Pou2f2,Smarcd3,Sox11,Lbh,Tnf,Tmsb4x,Zic3,Fzd2,Hoxa11,Wnt6,Hmga1,Brca2
GO:0001701	in utero embryonic development	17	0.00171638	Rdh10,Csda,Ascl2,Gli3,Tgfb3,Xrcc2,Ift88,Kat2a,Smo,Angpt1,Prmt1,Rcn1,Msh2,Dll3,Tpm1,Fgfr1,Edn1
GO:0001569	patterning of blood vessels	7	0.00176921	Plxnd1,Vangl2,Angpt1,Flt1,Sema5a,Cxcl12,Edn1
GO:0048706	embryonic skeletal system development	7	0.00176921	Sulf2,Hoxa3,Pcsk5,Hoxc9,Dlx2,Hoxb9,Nkx3-2
GO:0031398	positive regulation of protein ubiquitination	7	0.00176921	Lrrk2,Hspbp1,Nod2,Prickle1,Angpt1,Tspyl5,Sphk1
GO:0008283	cell proliferation	14	0.00190152	Prkar1b,Tgfb1,Foxn1,Mre11a,Nasp,Tnf,Kat2a,Ercc1,Mcm7,Bcl2,Gnl3,Uchl1,Brca2,Pdpn
GO:0006281	DNA repair	18	0.00197693	Npm1,Ruvbl2,Xrcc6,Mre11a,Trim28,Xrcc2,Palb2,Lig1,5730590G19Rik,Rpa3,1110054O05Rik,Msh2,Ercc1,Tonsl,Apex1,H2afx,Brca2,Xrcc1
GO:0007420	brain development	11	0.00204275	Gli3,Smarca1,Hspg2,Ift88,Sfrp4,Tcf7l1,Sphk1,Fzd2,Cxcl12,Fgfr1,Brca2
GO:0042127	regulation of cell proliferation	12	0.00246293	Gli3,Tgfb1,Sparc,Pla2g4a,Plau,Atf5,Chst11,Cdca7,Tnf,Gnl3,Fgfr1,Brca2
GO:0048589	developmental growth	6	0.00272785	Stra6,Gli3,Chst11,Smo,Hoxa11,Bcl2
GO:0010936	negative regulation of macrophage cytokine production	3	0.00289375	Tgfb2,Tgfb1,Tgfb3
GO:0007155	cell adhesion	25	0.00305455	Fn1,Fat1,Scarf2,Dsc2,Pcdh19,Lamb1,Tyro3,Ddr2,Cd36,Nid1,Celsr1,Cdh13,Pvrl2,Cx3cl1,Aebp1,Itga4,Col5a1,Pkp1,Bcam,Pcdh18,Col12a1,Pcdh7,Thbs3,Col16a1,Pdpn
GO:0048339	paraxial mesoderm development	4	0.00307273	Tead2,Nup133,Dll3,Fgfr1
GO:0043547	positive regulation of GTPase activity	14	0.00318551	Sipa1l2,Lrrk2,Rgs17,Arhgap6,Rgs3,Chml,Rgs2,Rasal1,Arap3,Stard8,Sh3bp1,Rgs16,Arhgdig,Srgap1
GO:0042254	ribosome biogenesis	8	0.003199	Nop56,Nip7,Gar1,Nhp2,Rrs1,Tsr1,Mrto4,Naf1
GO:0008284	positive regulation of cell proliferation	21	0.00344922	Shmt2,Npm1,Tff2,Hoxa3,Tgfb2,Ddr2,Tgfb1,Pla2g4a,Nod2,Sox11,Tnf,Smo,Tspyl5,Sphk1,Rtkn2,Cxcl12,Fgfr1,Recql4,Edn1,Clec11a,Ntn1
GO:0030335	positive regulation of cell migration	11	0.00367697	Tgfb2,Lamb1,Cdh13,Cx3cl1,Irs1,Sphk1,Flt1,Aqp1,Cxcl12,Edn1,Pdpn
GO:0050769	positive regulation of neurogenesis	5	0.00370595	Serpinf1,Xrcc6,Xrcc2,Sox11,Dll3
GO:0016477	cell migration	11	0.00378968	Nup62,Fam40b,Tgfb2,Sirpa,Lamb1,Mmp2,Itga4,Col5a1,Gsk3a,Flt1,Srgap1
GO:0009953	dorsal/ventral pattern formation	7	0.00499996	Gli3,Sp8,Ift88,Smo,Hhip,Hoxa11,Edn1
GO:0009968	negative regulation of signal transduction	7	0.00499996	Rgs17,Rgs3,Socs2,Gsk3a,Rgs2,Hhip,Rgs16
GO:0003007	heart morphogenesis	7	0.00559163	Tgfb2,Pbrm1,Smarcd3,Col2a1,Col5a1,Smo,Lefty1
GO:0007166	cell surface receptor signaling pathway	11	0.0058714	Nup62,Cysltr1,Gpr124,Vipr2,Cd36,Celsr1,Lphn1,Smo,Cblc,Fzd2,Edn1
GO:0016042	lipid catabolic process	9	0.00590602	Adora1,Plcg2,Pla2g4a,Lpl,Irs1,Enpp2,Plce1,Pld6,Aspg
GO:0006790	sulfur compound metabolic process	4	0.0069315	Sulf2,Chst4,Chst2,Chst1
GO:0002040	sprouting angiogenesis	4	0.0069315	Gpr124,Cdh13,Angpt1,Flt1
GO:0048598	embryonic morphogenesis	4	0.0069315	Zeb2,Gli3,Ift88,Flt1
GO:0007224	smoothened signaling pathway	6	0.00724881	Hhat,Gli3,Ift88,Smo,Hhip,Ptchd1
GO:0045766	positive regulation of angiogenesis	8	0.00735067	Cysltr1,Adm2,Cx3cl1,Vash2,Sphk1,Prkd1,Flt1,Aqp1
GO:0006935	chemotaxis	9	0.00749469	Lsp1,Cysltr1,Cmtm3,Cx3cl1,Cmtm7,Pf4,Enpp2,Flt1,Cxcl12
GO:0043406	positive regulation of MAP kinase activity	6	0.00812943	Nox4,Tgfb1,Tnf,Flt1,Fgfr1,Edn1
GO:0048702	embryonic neurocranium morphogenesis	3	0.00864089	Tgfb2,Tgfb3,Smo
GO:0048661	positive regulation of smooth muscle cell proliferation	7	0.00942509	Notch3,Cdh13,Cx3cl1,Tnf,Akr1b3,Flt1,Edn1
GO:0006954	inflammatory response	13	0.0098413	Cysltr1,Pparg,Chst4,Sema7a,Chst2,Tgfb1,Hdac7,Cxcl5,Nod2,Tnf,Sphk1,Chst1,Il1f6
GO:0071407	cellular response to organic cyclic compound	5	0.00991758	Pparg,Tgfb1,Tnf,Gsk3a,Alpl
GO:0032869	cellular response to insulin stimulus	6	0.00995051	Pparg,Bglap2,Trib3,Irs1,Gsk3a,Akt3
GO:0042981	regulation of apoptotic process	12	0.00997595	Bcl2l12,Tgfb2,Gli3,2610018G03Rik,Bok,Hip1,Nod2,Casp2,Kat2a,Ank2,Bcl2,Dusp2
GO:0048566	embryonic digestive tract development	4	0.0104569	Stra6,Pcsk5,Gli3,Rarb
GO:0030326	embryonic limb morphogenesis	7	0.0104917	Gli3,Sp8,Hoxa10,Cyp26b1,Chst11,Hoxa11,Fgfr1
GO:0001666	response to hypoxia	9	0.0105615	Tgfb2,Itpr1,Adora1,Mmp2,Plau,Tgfb3,Flt1,Cryab,Edn1
GO:0007569	cell aging	5	0.0108234	Nup62,Npm1,Nox4,Bcl2,Brca2
GO:0030324	lung development	9	0.0109052	Stra6,Gli3,Mgp,Sparc,Ift88,Timeless,Adamts2,Fgfr1,Pdpn
GO:0006468	protein phosphorylation	27	0.0112715	Dclk2,Ephb6,Lrrk2,Speg,Tgfb2,Cdk14,Tyro3,Prkar1b,Ddr2,2610018G03Rik,Tgfb1,Mapk12,Adm2,Dclk3,Ccne1,Trim28,Trib3,Cdkl3,Gsk3a,Rps6ka6,Polr2i,Prkd1,Flt1,Fgfr1,Amhr2,Akt3,Wnk2
GO:0030500	regulation of bone mineralization	4	0.0117619	Bglap2,Ddr2,Mgp,Ifitm5
GO:0006730	one-carbon metabolic process	5	0.0118208	Car8,Shmt2,Aldh1l1,Mthfd2,Car12
GO:0001656	metanephros development	5	0.0118208	Rdh10,Gli3,Hoxc11,Hoxa11,Bcl2
GO:0060351	cartilage development involved in endochondral bone morphogenesis	3	0.0120218	Hspg2,Col2a1,Hoxa11
GO:0032570	response to progesterone stimulus	3	0.0120218	Tgfb2,Tgfb1,Tgfb3
GO:0006917	induction of apoptosis	12	0.0123714	Pparg,Inhba,Tgfb2,Tgfb1,Bok,Tgfb3,Hip1,Casp2,Tnf,Siva1,Nlrp1a,Mal
GO:0031120	snRNA pseudouridine synthesis	2	0.0125736	Gar1,Naf1
GO:0030185	nitric oxide transport	2	0.0125736	Aqp1,Edn1
GO:0010002	cardioblast differentiation	2	0.0125736	Tgfb2,Smo
GO:0060489	planar dichotomous subdivision of terminal units involved in lung branching morphogenesis	2	0.0125736	Celsr1,Vangl2
GO:0060490	lateral sprouting involved in lung morphogenesis	2	0.0125736	Celsr1,Vangl2
GO:0048105	establishment of body hair planar orientation	2	0.0125736	Celsr1,Vangl2
GO:0060488	orthogonal dichotomous subdivision of terminal units involved in lung branching morphogenesis	2	0.0125736	Celsr1,Vangl2
GO:0055096	low-density lipoprotein particle mediated signaling	2	0.0125736	Cd36,Cdh13
GO:0051280	negative regulation of release of sequestered calcium ion into cytosol	2	0.0125736	Tgfb2,Tgfb1
GO:0016198	axon choice point recognition	2	0.0125736	Efnb3,Gap43
GO:0002138	retinoic acid biosynthetic process	2	0.0125736	Rdh10,Aldh1a3
GO:0001570	vasculogenesis	7	0.0126576	Hoxa13,Tead2,Hdac7,Tnni3,Gjc1,Smo,Angpt1
GO:0051216	cartilage development	7	0.0134375	Hoxa3,Hoxc4,Mgp,Chst11,Dlx2,Col2a1,Edn1
GO:0000724	double-strand break repair via homologous recombination	5	0.0134395	Xrcc2,Palb2,Tonsl,H2afx,Brca2
GO:0030334	regulation of cell migration	6	0.0135	Tff2,Nexn,Enpp2,Tmsb4x,Cxcl12,Ntn1
GO:0010165	response to X-ray	4	0.0141091	Xrcc2,Msh2,Ercc1,Brca2
GO:0043068	positive regulation of programmed cell death	3	0.0141281	Lrrk2,Rarb,Tnf
GO:0010744	positive regulation of macrophage derived foam cell differentiation	3	0.0141281	Cd36,Pf4,Lpl
GO:0007184	SMAD protein import into nucleus	3	0.0141281	Tgfb2,Tgfb1,Tgfb3
GO:0002052	positive regulation of neuroblast proliferation	4	0.0147146	Gli3,Bex1,Smarcd3,Smo
GO:0008152	metabolic process	59	0.015492	Rdh10,Dut,Sulf2,Dctpp1,Shmt2,Aldh1a3,B4galnt4,Nat10,Oplah,Pde10a,Mest,Hhat,Dnmt3b,Ehd2,Smarca1,Nomo1,As3mt,Ces1a,Pde2a,Atp11a,Aldh1l1,Mmp2,Plcg2,Pdp1,Eno3,Oxct2b,Adamts7,Pm20d1,Pla2g4a,Pmm1,Xrcc6,Pde4b,Smpdl3a,Gstm2,Atp9a,Mthfd2,Nod2,Casp2,Enpp2,Dsel,Chml,Chsy1,Upb1,Pld6,Fut4,Hhip,Padi3,Zdhhc13,Pitrm1,Ppef1,Alpl,Umps,Ppan,Hnmt,Ptprz1,Ddah2,Lancl3,Galntl4,Adamts4
GO:0043065	positive regulation of apoptotic process	14	0.0166175	Aldh1a3,Hoxa13,Nox4,Tgfb2,Nupr1,Tgfb1,Mmp2,Bok,Pla2g4a,Tgfb3,Casp2,Rarb,Sfrp4,Clip3
GO:0019722	calcium-mediated signaling	5	0.0167222	Tff2,Rcan2,Tnf,Sphk1,Edn1
GO:0050714	positive regulation of protein secretion	4	0.0173584	Tgfb2,Tgfb1,Tgfb3,Kcnn4
GO:0006626	protein targeting to mitochondrion	4	0.0173584	Tomm40,Pde2a,Timm10,Ppp2r2b
GO:0040007	growth	5	0.0185502	Inhba,Tgfb2,Tgfb1,Bcl2,Lefty1
GO:0031076	embryonic camera-type eye development	3	0.0185845	Rdh10,Aldh1a3,Smo
GO:0061029	eyelid development in camera-type eye	3	0.0185845	Stra6,Inhba,Sox11
GO:0046325	negative regulation of glucose import	3	0.0185845	Tnf,Gsk3a,Sh2b2
GO:0006884	cell volume homeostasis	3	0.0185845	Npm1,Kcnn4,Aqp1
GO:0008219	cell death	6	0.0194378	Nup62,Tgfb2,Tgfb1,Hip1,Nlrp1a,Bcl2
GO:0014911	positive regulation of smooth muscle cell migration	4	0.0196831	Nox4,Tmsb4x,P2ry6,Bcl2
GO:0051225	spindle assembly	4	0.0196831	Haus6,Rcc1,Haus5,Fbxo5
GO:0006810	transport	57	0.0198897	Kpna4,Scara5,5430435G22Rik,Nup62,Stra6,Tomm40,Slc17a1,Mfsd4,Nup43,Itpr1,Rab3b,Tcof1,Slc39a6,Crabp1,Cd36,Aldh1l1,Tram1l1,Slc29a2,Timm50,Osbpl10,Timm10,Slc25a47,Gabra3,Cacna2d1,Serpina6,Nasp,Rangrf,Vps37d,Kcnj4,Cplx2,Nup155,Nup107,Nup133,Kcnd1,Slc5a8,Slc28a3,Syt12,Slc7a11,Zdhhc13,Kcnn4,Kcnq1,Kcnj14,Apobr,Cacna1g,Rab11fip5,Slco3a1,Slc12a2,Aqp1,Scn3a,Slc10a2,Slc13a3,Rab9b,Ptgds,Slc16a9,Fabp7,Apoc1,Os…
GO:0001525	angiogenesis	11	0.0225735	Ncl,Gpr124,Tnfaip2,Mmp2,Hspg2,Adm2,Plau,Hspb1,Angpt1,Flt1,Fgfr1
GO:0008406	gonad development	4	0.0232127	Rdh10,Sfrp4,Smo,Fzd2
GO:0048703	embryonic viscerocranium morphogenesis	3	0.0237673	Rdh10,Chst11,Smo
GO:0002244	hemopoietic progenitor cell differentiation	3	0.0237673	Fst,Inhba,Tgfb1
GO:0045666	positive regulation of neuron differentiation	7	0.0238249	Dnmt3b,Tgif2,Etv5,Socs2,Sox11,Cxcl12,Fgfr1
GO:0035556	intracellular signal transduction	14	0.0238574	Dclk2,Prex1,Rapgef5,Rapgef3,Plcg2,Dclk3,Ppp1r1b,Nod2,Plce1,Socs2,Rasal1,Sh2b2,Prkd1,Blnk
GO:0007160	cell-matrix adhesion	6	0.0239429	Fn1,Sirpa,Nid1,Itga4,Bcam,Sned1
GO:0010468	regulation of gene expression	8	0.0239467	Gli3,Plagl1,Plcg2,Irs1,Col2a1,Smo,Bcl2,Fgfr1
GO:0007015	actin filament organization	5	0.0241481	Fat1,Sirpa,Dbn1,Arhgap6,Bcl2
GO:0051799	negative regulation of hair follicle development	2	0.0264891	Inhba,Smo
GO:0060585	positive regulation of prostaglandin-endoperoxide synthase activity	2	0.0264891	Nod2,Edn1
GO:0017183	peptidyl-diphthamide biosynthetic process from peptidyl-histidine	2	0.0264891	Dph2,Wdr85
GO:0003150	muscular septum morphogenesis	2	0.0264891	Vangl2,Fzd2
GO:0010693	negative regulation of alkaline phosphatase activity	2	0.0264891	Tgfb2,Tnf
GO:0000244	assembly of spliceosomal tri-snRNP	2	0.0264891	Lsm2,Prpf31
GO:0060948	cardiac vascular smooth muscle cell development	2	0.0264891	Pbrm1,Smad6
GO:0043583	ear development	3	0.0283303	Rdh10,Stra6,Bcl2
GO:0035924	cellular response to vascular endothelial growth factor stimulus	3	0.0283303	Hspb1,Prkd1,Flt1
GO:0032703	negative regulation of interleukin-2 production	3	0.0283303	Hdac7,Nod2,Sftpd
GO:0006270	DNA-dependent DNA replication initiation	3	0.0283303	Ccne1,Mcm3,Mcm7
GO:0043552	positive regulation of phosphatidylinositol 3-kinase activity	4	0.0290791	Tgfb1,Nod2,Irs1,Flt1
GO:0002062	chondrocyte differentiation	4	0.0329287	Tgfb1,Hspg2,Col2a1,Fgfr1
GO:0050790	regulation of catalytic activity	12	0.0336161	Prex1,Rapgef5,Rcc1,Dock11,Rapgef3,Hsp90aa1,Dis3,Ppp2r2b,Plce1,Arhgdig,Bcl2,Arhgef25
GO:0001658	branching involved in ureteric bud morphogenesis	5	0.0337198	Gli3,Timeless,Hoxa11,Wnt6,Bcl2
GO:0007179	transforming growth factor beta receptor signaling pathway	6	0.0338739	Tgfb2,Tgfb1,Tgfb3,Smad6,Ltbp4,Amhr2
GO:0007411	axon guidance	8	0.0340221	Plxna3,Efnb3,Gap43,Tgfb2,Gli3,Sema4f,Sema5a,Ntn1
GO:0045216	cell-cell junction organization	3	0.0341725	Tgfb2,Tgfb1,Tgfb3
GO:0050995	negative regulation of lipid catabolic process	3	0.0341725	Adora1,Tnf,Apoc1
GO:0050673	epithelial cell proliferation	3	0.0341725	Lgr4,Foxn1,Fabp7
GO:0006198	cAMP catabolic process	3	0.0341725	Pde10a,Pde2a,Pde4b
GO:0007165	signal transduction	71	0.0347586	Lsp1,Olfr1383,Icosl,Gng11,Cysltr1,Plxna3,Pparg,Pde10a,Rasl10a,Gpr124,Lgr4,Ptgfr,Adora1,Vipr2,Tyro3,Ndrg2,Prkar1b,Ddr2,Pde2a,Celsr1,Mapk12,Plcg2,Sparc,Hrh1,Arhgap39,Il1r1,Rassf10,Ppp2r2b,Gabra3,Olfr1384,Arhgap6,Plcb4,Mtss1l,Efemp2,Ppp1r1b,Nod2,Irs1,Rgs3,Plce1,Rasl11b,Lphn1,Tnf,Plaur,Rasal1,Akap12,Arap3,Fgl1,Smo,Rasl11a,Hhip,Angpt1,Sh2b2,Zdhhc13,Ptchd1,Mc4r,P2ry6,Fzd2,Stard8,Ank2,Sh3bp1,Pilra,Wnt6,…
GO:0001822	kidney development	7	0.035068	Sulf2,Stra6,Adamts1,Pcsk5,Gli3,Timeless,Bcl2
GO:0033138	positive regulation of peptidyl-serine phosphorylation	5	0.0352652	Tgfb1,Tnf,Gsk3a,Angpt1,Bcl2
GO:0051276	chromosome organization	4	0.0354497	Mre11a,Smchd1,Ercc1,Brca2
GO:0035264	multicellular organism growth	6	0.0368843	Rarb,Kat2a,Smo,Ercc1,Slc12a2,Brca2
GO:0051045	negative regulation of membrane protein ectodomain proteolysis	2	0.0385755	Timp3,Timp1
GO:0040023	establishment of nucleus localization	2	0.0385755	Syne1,Ntn1
GO:0042482	positive regulation of odontogenesis	2	0.0385755	Tgfb1,Edn1
GO:0045636	positive regulation of melanocyte differentiation	2	0.0385755	Adamts9,Bcl2
GO:0071236	cellular response to antibiotic	2	0.0385755	Pla2g4a,Scn3a
GO:0019919	peptidyl-arginine methylation, to asymmetrical-dimethyl arginine	2	0.0385755	Prmt1,Prmt3
GO:0072321	chaperone-mediated protein transport	2	0.0385755	Timm10,Clip3
GO:0002686	negative regulation of leukocyte migration	2	0.0385755	Adora1,Hoxa7
GO:0045040	protein import into mitochondrial outer membrane	2	0.0385755	Hspa4,Hsp90aa1
GO:0051131	chaperone-mediated protein complex assembly	2	0.0385755	Hspa4,Hsp90aa1
GO:0007368	determination of left/right symmetry	5	0.0387325	Ift88,Nkx3-2,Smo,Zic3,Lefty1
GO:0043491	protein kinase B signaling cascade	4	0.0394402	Tyro3,Tgfb1,Irs1,Tnf
GO:0007162	negative regulation of cell adhesion	4	0.0394402	Lamb1,Mmp2,Cdh13,Angpt1
GO:0001843	neural tube closure	6	0.0395671	Zeb2,Tead2,Celsr1,Vangl2,Kat2a,Prickle1
GO:0048705	skeletal system morphogenesis	5	0.0396621	Mmp2,Col2a1,Nkx3-2,Hhip,Recql4
GO:0016485	protein processing	5	0.0396621	Pcsk5,Gli3,Ift88,Casp2,Adamts2
GO:0006302	double-strand break repair	5	0.0396621	Xrcc6,Mre11a,Msh2,Ercc1,Brca2
GO:0006044	N-acetylglucosamine metabolic process	3	0.0399111	Chst4,Chst2,Renbp
GO:0060979	vasculogenesis involved in coronary vascular morphogenesis	3	0.0399111	Pbrm1,Angpt1,Fgfr1
GO:0071158	positive regulation of cell cycle arrest	3	0.0399111	Mybbp1a,Ddr2,Tgfb1
GO:0031100	organ regeneration	3	0.0399111	Tgfb1,Cxcl5,Cxcl12
GO:0045190	isotype switching	3	0.0399111	Icosl,Msh2,Ercc1
GO:0090179	planar cell polarity pathway involved in neural tube closure	3	0.0399111	Celsr1,Vangl2,Fzd2
GO:0007050	cell cycle arrest	7	0.0401503	Inhba,Tgfb2,Rprm,Tgfb1,Ak1,Mtbp,Msh2
GO:0032259	methylation	10	0.0433911	Dnmt3b,As3mt,Aldh1l1,Fbl,Trmt61a,Dimt1,Suv39h1,Prmt1,Hnmt,Prmt3
GO:0030199	collagen fibril organization	4	0.043413	Tgfb2,Col2a1,Col5a1,Adamts2
GO:0050873	brown fat cell differentiation	4	0.043413	Pparg,Lrg1,Rgs2,Sh2b2
GO:0006913	nucleocytoplasmic transport	4	0.043413	Npm1,Mybbp1a,Rangrf,Nup155
GO:0048663	neuron fate commitment	4	0.043413	Tgfb2,Gli3,Notch3,Smo
GO:0007169	transmembrane receptor protein tyrosine kinase signaling pathway	6	0.0434445	Ephb6,Ddr2,Gfra2,Irs1,Angpt1,Flt1
GO:0045892	negative regulation of transcription, DNA-dependent	19	0.043951	Rcor2,Sall2,Pparg,Trps1,Dnmt3b,Gli3,Lgr4,Mybbp1a,Tgfb1,Hoxa7,Hdac7,Xrcc6,Trim28,Dkk3,Tnf,Prickle1,Tcf7l1,Timeless,Hmga1
GO:0006349	regulation of gene expression by genetic imprinting	3	0.0443544	Dnmt3b,Gsk3a,Kcnq1
GO:0014032	neural crest cell development	3	0.0443544	Rdh10,Sox11,Edn1
GO:0016925	protein sumoylation	3	0.0443544	Sae1,Trim28,Uba2
GO:0008584	male gonad development	5	0.0467165	Csda,Inhba,Msh2,Ercc1,Bcl2
GO:0045944	positive regulation of transcription from RNA polymerase II promoter	26	0.0494163	Cbfa2t3,Pparg,Hoxa13,Inhba,Gli3,Tmem173,Tead2,Plagl1,Bex1,Tgfb1,Hoxa7,Xrcc6,Tgfb3,Nfatc2,Dlx2,Sox11,Rarb,Klf12,Hoxb9,Tnf,Gsk3a,Smo,Zic3,Prkd1,Hmga1,Fgfr1
GO:0010629	negative regulation of gene expression	6	0.0498868	Cd36,Sox11,Plaur,Smo,Cryab,Fgfr1
GO:0001818	negative regulation of cytokine production	2	0.049986	Pparg,Ndrg2
GO:0014824	artery smooth muscle contraction	2	0.049986	Cacna1g,Edn1
GO:0001775	cell activation	2	0.049986	Timp1,Tnf
GO:0010863	positive regulation of phospholipase C activity	2	0.049986	Flt1,Fgfr1
GO:0060762	regulation of branching involved in mammary gland duct morphogenesis	2	0.049986	Tgfb1,Etv5
GO:0032205	negative regulation of telomere maintenance	2	0.049986	Ercc1,Tinf2
GO:0032835	glomerulus development	2	0.049986	Plce1,Bcl2
GO:0032469	endoplasmic reticulum calcium ion homeostasis	2	0.049986	Itpr1,Bcl2
GO:0060684	epithelial-mesenchymal cell signaling	2	0.049986	Smo,Wnt6
GO:0030321	transepithelial chloride transport	2	0.049986	P2ry6,Slc12a2
GO:0046578	regulation of Ras protein signal transduction	2	0.049986	Plce1,Sh2b2
GO:0003149	membranous septum morphogenesis	2	0.049986	Vangl2,Fzd2
GO:0061303	cornea development in camera-type eye	2	0.049986	Krt12,Sox11
GO:0010828	positive regulation of glucose transport	2	0.049986	Ak1,Clip3
GO:2000036	regulation of stem cell maintenance	2	0.049986	Tcf7l1,Smo
GO:0051152	positive regulation of smooth muscle cell differentiation	2	0.049986	Tgfb1,Tmsb4x
GO:0051798	positive regulation of hair follicle development	2	0.049986	Fst,Tnf
GO:0032731	positive regulation of interleukin-1 beta production	2	0.049986	Nod2,Hspb1
GO:0045908	negative regulation of vasodilation	2	0.049986	Adora1,Smad6
GO:0045617	negative regulation of keratinocyte differentiation	2	0.049986	Tgfb2,Hoxa7

## Sheet: BP_d30_DOWN
Supplementary Data1. List of GO enrichment terms
GO.ID	Term	Annotated	p value	Genes
GO:0008152	metabolic process	109	2.12339e-27	Fah,Dqx1,Pde6c,Gstp2,Abcc10,Entpd2,Hacl1,Aldh4a1,Ugt2b34,Man1a,Hdhd3,Bace1,Rnf5,Ggcx,Acat3,Atg10,B3galt1,Isg20,Acot13,Isoc2b,Coq3,Glyat,Echdc1,Abca6,Acat2,Pfkfb2,Chsy3,AI464131,Abca4,Entpd4,Bphl,Pafah2,Dync1i1,Siae,Dpp7,Parp16,Isoc2a,Bdh2,Ldhd,Pnpla7,Trpm2,Smpd1,Gstm7,Zc3h12d,Hmgcs1,Mtmr1,Atp1a1,Atp8a2,Cml1,Neu3,Rnf144b,Ganc,Abcb9,Cpb2,Gstp1,Nt5dc1,A2ld1,Nat9,Ugt2b1,Rnf13,Ces1c,Rnf181,Bdh1,Atg3,L…
GO:0006810	transport	93	3.73875e-19	Sfxn1,Slc25a16,Slc17a9,Slc35a5,Rhob,Abcc10,C8g,Atp6v1a,Abca3,Slc33a1,Tmed3,Vps53,Scfd2,Yif1a,Synrg,Slc2a5,Sec16b,Atg10,Slc7a8,Pitpna,Vps33a,Sec24d,Slc31a2,Snx32,Afm,G630090E17Rik,Abca6,Rab3a,Cp,Abca4,Dync1i1,Mfsd8,Ap1b1,Rab3d,Glrx,Slc18a1,Slc23a1,Slc38a9,Trpm2,Kcnu1,Kcne2,AI317395,Sort1,Copz2,Atp1a1,Lin7b,Abcb9,Slc2a8,Pdzk1,Slc12a9,Atp6v0b,Ramp1,Ranbp6,Atg3,Kcnj11,Aldh1l2,Cope,Ctns,Scp2,Atp8b5,Ab…
GO:0055114	oxidation-reduction process	48	4.83774e-14	Sc4mol,Phyh,Aldh4a1,Cyp2c39,Cyp2c29,BC089597,Prodh2,Cp,Adhfe1,Dhcr7,P4ha1,Bdh2,Ldhd,Sord,Glud1,Cyp2c70,Pyroxd2,Cryz,Cyp2c37,Bdh1,Scd2,Cat,Aldh1l2,Cyp2c55,Kdm4c,Cyp2c54,Acad11,Aspdh,H2-Ke6,Cyp2a4,Dio1,Cyp2c67,Aldh6a1,Cyp27a1,Sdr42e1,Ptgr2,Pah,Bcmo1,Creg1,Etfdh,Nsdhl,Kdm4b,Vkorc1,Cyp1a1,Cbr1,Pnpo,Kmo,Cyp1a2
GO:0016126	sterol biosynthetic process	9	8.87781e-08	Sc4mol,Insig1,Idi1,Dhcr7,Hmgcs1,Mvd,Pmvk,Prkaa2,Nsdhl
GO:0006694	steroid biosynthetic process	12	1.46867e-07	Sc4mol,Idi1,Dhcr7,Hmgcs1,Mvd,Pmvk,Hint2,Prkaa2,H2-Ke6,Sdr42e1,Nsdhl,Lss
GO:0006695	cholesterol biosynthetic process	9	1.64162e-07	Insig1,Idi1,Dhcr7,Hmgcs1,Mvd,Pmvk,Prkaa2,Nsdhl,Lss
GO:0015031	protein transport	32	1.95093e-07	Rhob,Rab40b,Tmed3,Vps53,Scfd2,Yif1a,Synrg,Sec16b,Atg10,Vps33a,Sec24d,Snx32,Rab3a,Ap1b1,Rab3d,Copz2,Lin7b,Abcb9,Ramp1,Rab4a,Ranbp6,Atg3,Cope,Mon1a,Myo5b,Selenbp1,Snap29,S100a13,Gabarap,Pex1,Dopey1,Rilp
GO:0055085	transmembrane transport	29	1.24303e-06	Sfxn1,Slc25a16,Slc17a9,Abcc10,Slc2a5,Slc7a8,G630090E17Rik,Mfsd8,Slc18a1,Slc23a1,Trpm2,Slc46a3,Kcnu1,AI317395,Atp1a1,Atp8a2,Abcb9,Slc2a8,Slc12a9,Atp8b5,Slc6a13,Slc5a9,Slc16a12,Slc25a12,Spns2,Slc25a45,Slc39a11,Slc7a4,Kcnab2
GO:0016310	phosphorylation	37	1.91608e-06	Xylb,Fggy,Glyctk,Adck3,Khk,Sephs2,Dapk2,Pfkfb2,Cmpk1,Tpk1,Prkcz,Grk4,Sgk2,Shpk,Irak3,Gk2,Mvd,Pi4ka,Pmvk,Pdk2,Fn3k,Prkaa2,Ulk2,Mast1,Pik3c2g,Pdk1,Pklr,Pgk1,Plk3,Pink1,Dak,Flt4,Rbks,Csf1r,Araf,Obscn,Rps6kb2
GO:0008610	lipid biosynthetic process	14	2.01947e-06	Sc4mol,Idi1,Mlycd,Dhcr7,Hmgcs1,Mvd,Pmvk,Hint2,Scd2,Prkaa2,H2-Ke6,Acss2,Nsdhl,Lss
GO:0009058	biosynthetic process	10	3.05987e-06	Pcyt1a,Gmppa,Ccbl1,2310001A20Rik,Ccbl2,Aldh1l2,Pbld2,Hal,Pcyt2,Pbld1
GO:0005975	carbohydrate metabolic process	16	2.18907e-05	Xylb,Fggy,Khk,AI464131,Neu3,Shpk,Ganc,Gk2,Pdk2,Pdk1,Chid1,Pklr,Pgk1,Gba,Rbks,Man2b2
GO:0006637	acyl-CoA metabolic process	7	2.83316e-05	Acnat1,Acot3,Baat,Hnf4a,Scp2,Gpam,Acnat2
GO:0006805	xenobiotic metabolic process	6	8.75281e-05	Gstp2,Sult1a1,Gstp1,Hnf4a,Ugt2b1,Ahr
GO:0006725	cellular aromatic compound metabolic process	4	0.00036168	Anpep,Ephx1,Clybl,Cyp1a2
GO:0007031	peroxisome organization	5	0.000482681	Pex16,Scp2,Pex1,Tmem135,Pex11a
GO:0006629	lipid metabolic process	16	0.000519962	Acnat1,Hacl1,Insig1,Acot3,Baat,Gm2a,Pnpla7,Lpin1,Lpin3,Hnf4a,Scd2,Plcl1,Fabp5,Gba,Acnat2,Soat2
GO:0001525	angiogenesis	13	0.000736416	Efna1,Rhob,Angpt2,Fgf1,Egf,Ramp1,Ecm1,Wnt5b,Anpep,Ang,Ptprb,Flt4,Cxcl17
GO:0017144	drug metabolic process	5	0.000771458	Sult1a1,Cyp2a4,Cyp1a1,Cbr1,Cyp1a2
GO:0050873	brown fat cell differentiation	6	0.000776314	Nudt7,Bnip3,Selenbp1,Fabp4,Aldh6a1,Pex11a
GO:0070189	kynurenine metabolic process	3	0.00164118	Ccbl1,Ccbl2,Kmo
GO:0006520	cellular amino acid metabolic process	5	0.00216811	Glud1,Otub2,Otc,Ccbl2,Srr
GO:0048514	blood vessel morphogenesis	5	0.00264272	Angpt2,Serpinf2,Selp,Flt4,Ahr
GO:0016192	vesicle-mediated transport	12	0.00453144	Scfd2,Arfgef2,Yif1a,Cltb,Sec16b,Vps33a,Ap1b1,Copz2,Cope,Myo5b,Vamp8,Trappc2l
GO:0015991	ATP hydrolysis coupled proton transport	5	0.0046836	Atp6v1a,Atp6v0b,Atp6v0d1,Atp6v1h,Atp6v1d
GO:0019882	antigen processing and presentation	5	0.00549051	Cd1d1,Azgp1,H2-K1,Psmb9,H2-T23
GO:0030162	regulation of proteolysis	7	0.00850832	Serpina1c,Pion,Serpina1e,Serpinb9,Serpinf2,Serpina1d,Serpina1a
GO:0008299	isoprenoid biosynthetic process	4	0.00881353	Idi1,Hmgcs1,Mvd,Pmvk
GO:0009636	response to toxin	6	0.0120798	Mbp,Slc23a1,Ephx1,Ahr,Cyp1a1,Fas
GO:0043401	steroid hormone mediated signaling pathway	6	0.0129057	Esrra,Rora,Hnf4a,Nr1d1,Nr1h3,Thrb
GO:0001916	positive regulation of T cell mediated cytotoxicity	4	0.0129935	Cd1d1,H2-K1,H2-T23,Abcb9
GO:0034097	response to cytokine stimulus	6	0.0130987	Serpina1c,Serpina1e,Lifr,Stat3,Serpina1d,Serpina1a
GO:0006887	exocytosis	7	0.0131289	Slc17a9,Arfgef2,Rab3a,Rab3d,Scrn1,Lin7b,Srcin1
GO:0050790	regulation of catalytic activity	12	0.0133408	Arfgef2,Farp2,Arhgef4,Fbxo8,Cyth1,Dock8,Grpel2,Fdx1,Sh2d3c,Rgn,Sgsm3,Obscn
GO:0055092	sterol homeostasis	2	0.013438	Abcg8,Nr1h3
GO:2000189	positive regulation of cholesterol homeostasis	2	0.013438	Hnf4a,Nr1h3
GO:0009890	negative regulation of biosynthetic process	2	0.013438	Gchfr,Gstp1
GO:0015755	fructose transport	2	0.013438	Slc2a5,Slc2a8
GO:0006914	autophagy	6	0.0139933	Atg10,Atg3,Prkaa2,Ulk2,Map1lc3b,Pink1
GO:0008643	carbohydrate transport	5	0.0149641	Slc35a5,Slc2a5,G630090E17Rik,AI317395,Slc2a8
GO:0006006	glucose metabolic process	6	0.0151453	Ganc,Slc2a8,Pdk2,Kcnj11,Pdk1,Fabp5
GO:0045944	positive regulation of transcription from RNA polymerase II promoter	25	0.0167555	Smarca2,Esrra,Rora,Fgf1,Lpin1,Lmo2,Ppp2r5b,Six3,Serpinf2,Hnf4a,Ncoa1,Csrnp1,Stat3,Wnt10a,Klf2,Notch1,Nr1h3,Tcfeb,Thrb,Camta2,Mitf,Ddx58,Prdm9,Btg2,Ccpg1
GO:0015914	phospholipid transport	4	0.0175264	Pitpna,Atp8a2,Atp8b5,Abcg8
GO:0010243	response to organic nitrogen	3	0.0216098	Gnao1,Hmgcs1,Vkorc1
GO:0008203	cholesterol metabolic process	6	0.0219437	Insig1,Cln6,Cat,Cyp27a1,Nsdhl,Soat2
GO:0007596	blood coagulation	6	0.0234778	Fgb,Fga,Cpb2,Hnf4a,Proc,Proz
GO:0010466	negative regulation of peptidase activity	8	0.0235037	Cstb,Serpina1c,Serpina1e,Serpinf2,Ecm1,Itih2,Serpina1d,Serpina1a
GO:0018894	dibenzo-p-dioxin metabolic process	2	0.0236188	Cyp1a1,Cyp1a2
GO:0042373	vitamin K metabolic process	2	0.0236188	Vkorc1,Cbr1
GO:0009812	flavonoid metabolic process	2	0.0236188	Sult1a1,Cyp1a1
GO:0006591	ornithine metabolic process	2	0.0236188	Hnf4a,Otc
GO:0023021	termination of signal transduction	2	0.0236188	Smpd1,Gba
GO:0003199	endocardial cushion to mesenchymal transition involved in heart valve formation	2	0.0236188	Efna1,Hey1
GO:0001573	ganglioside metabolic process	2	0.0236188	Gm2a,Cln6
GO:0019287	isopentenyl diphosphate biosynthetic process, mevalonate pathway	2	0.0236188	Mvd,Pmvk
GO:0006560	proline metabolic process	2	0.0236188	Aldh4a1,Prodh2
GO:0006200	ATP catabolic process	13	0.0244697	Abcc10,Atp6v1a,Abca6,Abca4,Atp1a1,Atp8a2,Abcb9,Atp8b5,Abcg8,Pex1,Ddx58,Atp6v1h,Atp6v1d
GO:0001960	negative regulation of cytokine-mediated signaling pathway	3	0.0257865	Irak3,Ecm1,Palm3
GO:0008624	induction of apoptosis by extracellular signals	4	0.0261237	Ifi27l1,Sort1,Ticam1,Fas
GO:0006508	proteolysis	22	0.0264813	Bace1,Psmb9,Dpp7,Cntnap5a,Scrn1,Otub2,Usp20,Stambp,Nrip2,Cpb2,Proc,Scpep1,Anpep,Cfi,Proz,Sec11c,Pcsk7,Immp2l,Mst1,Habp2,C1rl,Hgfac
GO:0019363	pyridine nucleotide biosynthetic process	3	0.0273444	Naprt1,Aspdh,Kmo
GO:0055088	lipid homeostasis	3	0.0273444	Asgr2,Hnf4a,Nr1h3
GO:0006633	fatty acid biosynthetic process	6	0.0286656	Sc4mol,Mlycd,Scd2,Prkaa2,H2-Ke6,Nr1h3
GO:0045087	innate immune response	9	0.0302893	Cd1d1,C8g,Ticam1,Cfi,Chid1,Mbl1,Csf1r,Ddx58,C1rl
GO:0006958	complement activation, classical pathway	4	0.0311192	C8g,Cfi,Mbl1,C1rl
GO:0090200	positive regulation of release of cytochrome c from mitochondria	3	0.0324411	Bnip3,Pink1,Fas
GO:0050730	regulation of peptidyl-tyrosine phosphorylation	3	0.0324411	Efna1,Egf,Ppp2r5b
GO:0010468	regulation of gene expression	7	0.0336648	Gnrh1,Sort1,Irx5,Notch1,Mitf,Ahr,Cyp1a2
GO:0006811	ion transport	21	0.0366792	Sfxn1,Atp6v1a,Slc31a2,G630090E17Rik,Cp,Slc23a1,Slc38a9,Trpm2,Kcnu1,Kcne2,AI317395,Atp1a1,Atp6v0b,Kcnj11,Atp6v0d1,Slc5a9,Slc39a11,P2rx5,Atp6v1h,Kcnab2,Atp6v1d
GO:0016557	peroxisome membrane biogenesis	2	0.0367008	Pex16,Pex11a
GO:0009804	coumarin metabolic process	2	0.0367008	Cyp2a4,Cyp1a1
GO:0060547	negative regulation of necrotic cell death	2	0.0367008	Gstp1,Ahr
GO:0006085	acetyl-CoA biosynthetic process	2	0.0367008	Mlycd,Acss2
GO:0006090	pyruvate metabolic process	2	0.0367008	Pfkfb2,Pcx
GO:0006537	glutamate biosynthetic process	2	0.0367008	Prodh2,Glud1
GO:0003333	amino acid transmembrane transport	5	0.0382875	Slc7a8,Ctns,Slc6a13,Slc25a12,Slc7a4
GO:0014070	response to organic cyclic compound	4	0.0407078	Slc37a4,Ephx1,Ahr,Vkorc1
GO:0006749	glutathione metabolic process	4	0.0407078	Gstp2,Gstp1,Ctns,Ggt1
GO:0071222	cellular response to lipopolysaccharide	4	0.0407078	Gstp1,Nr1d1,Gbp2,Nr1h3
GO:0008284	positive regulation of cell proliferation	15	0.0415647	Fgf1,Prkcz,Egf,Atf3,Lifr,Mvd,Kdm4c,Fabp4,Notch1,Flt3l,S100a13,Thrb,Il11ra1,Flt4,Csf1r
GO:0045765	regulation of angiogenesis	3	0.0420412	Efna1,Angpt2,Rnh1
GO:0032781	positive regulation of ATPase activity	3	0.0420412	Rab3a,Rab4a,Rgn
GO:0000302	response to reactive oxygen species	3	0.0420412	Gstp1,Cat,Plk3
GO:0051291	protein heterooligomerization	6	0.0426606	Gchfr,Prkcz,Birc3,Prkaa2,Pcbd1,Kcnab2
GO:0006778	porphyrin-containing compound metabolic process	2	0.0439898	Cyp1a1,Cyp1a2
GO:0042866	pyruvate biosynthetic process	2	0.0439898	Srr,Pklr
GO:0035166	post-embryonic hemopoiesis	2	0.0439898	Slc37a4,Ahr
GO:0018106	peptidyl-histidine phosphorylation	2	0.0439898	Pdk2,Pdk1
GO:0043653	mitochondrial fragmentation involved in apoptosis	2	0.0439898	Bnip3,Atg3
GO:0006547	histidine metabolic process	2	0.0439898	Hal,Uroc1
GO:0006548	histidine catabolic process	2	0.0439898	Hal,Uroc1
GO:0032836	glomerular basement membrane development	2	0.0439898	Mpv17,Col4a4
GO:0042218	1-aminocyclopropane-1-carboxylate biosynthetic process	2	0.0439898	Ccbl1,Ccbl2
GO:0003180	aortic valve morphogenesis	2	0.0439898	Efna1,Notch1
GO:0001561	fatty acid alpha-oxidation	2	0.0439898	Phyh,Hacl1
GO:0006089	lactate metabolic process	2	0.0439898	Slc37a4,Pfkfb2
GO:0010107	potassium ion import	2	0.0439898	Atp1a1,Kcnj11
GO:0006606	protein import into nucleus	4	0.0453061	Cry2,Six3,Stat3,Pttg1ip
GO:0032715	negative regulation of interleukin-6 production	3	0.0461244	Irak3,Klf2,Gba
GO:0006071	glycerol metabolic process	3	0.0461244	Coq3,Gk2,Dak
GO:0046835	carbohydrate phosphorylation	3	0.0461244	Xylb,Khk,Rbks
GO:0019216	regulation of lipid metabolic process	3	0.0474709	Hnf4a,Prkaa2,Thrb
GO:0006897	endocytosis	8	0.0483887	Synrg,Asgr2,Ap1b1,Sort1,Aplp1,Usp20,Eea1,Atp6v1h
GO:0043407	negative regulation of MAP kinase activity	4	0.0485213	Smpd1,Irak3,Gstp1,Gba
GO:0006641	triglyceride metabolic process	4	0.0485213	Insig1,Slc37a4,Cat,Gpam
GO:0006915	apoptotic process	19	0.0489236	Rhob,Dffa,Bex2,Dapk2,Birc3,Aplp1,Rnf144b,Ticam1,Irak3,Bnip3,Hint2,Csrnp1,Fam188a,Cideb,Elmo3,Perp,Gabarap,Ahr,Fas

## Sheet: Panther
Supplementary Data1. List of GO enrichment terms
GO.ID	Term	Annotated	p value	Genes
P00057	Wnt signaling pathway	23	0.000429	Acvr1b, Adssl1, Bmyc, Cdhr1, Cdh13, Ctnnal1, Celsr1, Celsr3, Fzd2, Itpr1, Pcdh18, Ppard, Prkcz, Sfrp4, Siah2, Smarca1, Smarcd3, Tle2, Tle6, Tnf, Wnt5b, Wnt6, Wnt9a
P00005	Angiogenesis	16	0.00111	Akt3, Araf, Dll3, Fgf1, Fgfr1, Fzd2, Mapkapk3, Pak3, Pla2g4a, Plcg2, Pld2, Prkcz, Prkd1, Rhob, Sphk1, Wnt5b
P00026	G-protein signaling (Gi alpha and Gs alpha)	16	0.00165	Adcy4, Adora1, Cltb, Grk4, Gys1, Hrh1, Prkar1b, Pygl, Rgs2, Rgs3, Rgs5, Rgs6, Rgs11, Rgs16, Rgs19, Sstr3
P00027	G-protein signaling (Gq alpha and Go alpha)	13	0.00325	Adora1, Cltb, Garnl3, Itpr1, Prkcz, Rgs2, Rgs3, Rgs5, Rgs6, Rgs11, Rgs16, Rgs19, Sstr3
P00047	PDGF signaling pathway	13	0.0043	Araf, Arhgap6, Arhgap26, Bmyc, Ehf, Itpr1, Mapk7, Plcg2, Rasal1, Rhob, Rps6kb2, Srgap1, Stard8
P00012	Cadherin signaling pathway	11	0.00497	Cdhr1, Cdh13, Celsr1, Celsr3, Ctnnd2, Fzd2, Pcdh18, Ptpn1, Wnt5b, Wnt6, Wnt9a
P04372	5-Hydroxytryptamine degradation	5	0.00696	Aldh1a3, Aldh1l1, Aldh1l2, Aldh7a1, Maoa
P00019	Endothelin signaling pathway	9	0.00845	Adcy4, Akt3, Araf, Itpr1, Pik3r5, Pla2g4a, Prkar1b, Prkcz, Sec11c
P00004	Alzheimer disease-presenilin pathway	12	0.00869	Apbb3, Bace1, Fzd2, Lrp4, Mmp23, Notch3, Pcsk5, Pcsk7, Pvrl1, Wnt5b, Wnt6, Wnt9a,
P02759	Pyridoxal-5-phosphate biosynthesis	2	0.0136	Pnpo, Psat1
P02745	Glutamine glutamate conversion	2	0.0234	Glud1, Glul
P02787	Vitamin B6 metabolism	2	0.0234	Pnpo, Psat1
P02771	Pyrimidine Metabolism	3	0.0239	Aldh6a1, Dpysl3, Upb1
P00052	TGF-beta signaling pathway	9	0.0249	Acvr1b, Acvr2b, Amhr2, Bmp7, Fkbp1b, Mapk12, Smad6, Tgfb2, Tgfb3
P00056	VEGF signaling pathway	7	0.026	Araf, Mapkapk3, Pla2g4a, Plcg2, Prkcz, Prkd1, Sphk1
P04385	Histamine H1 receptor mediated signaling pathway	6	0.0264	Hrh1, Itpr1, Plce1, Plcg2, Plcl1, Prkcz
P00031	Inflammation mediated by chemokine and cytokine signaling pathway	16	0.0265	Akt3, Alox5ap, Araf, Col12a1, Il1f6, Itpr1, Myh10, Pak3, Pf4, Pla2g4a, Plce1, Plcg2, Plcl1, Prex1, Prkcz Socs3
P00003	Alzheimer disease-amyloid secretase pathway	7	0.0267	Bace1, Klc4, Mapk7, Mapk12, Pcsk5, Pcsk7, Prkcz
P00018	EGF receptor signaling pathway	10	0.0274	Akt3, Araf, Cblc, Mapk12, Rasal1, Rhoq, Pik3r5, Plcg2, Prkcz, Prkd1
P00041	Metabotropic glutamate receptor group I pathway	4	0.0276	Grin3b, Homer1, Itpr1, Prkar1b
P04393	Ras Pathway	7	0.0372	Akt3, Araf, Mapk12, Mapkapk3, Pak3, Pld2, Rhob
P00029	Huntington disease	10	0.0383	Akt3, Ap2a2, Cltb, Dync1i1, Grin3b, Kalrn, Rhoq, Tubb2b, Vat1, Vat1l
P00021	FGF signaling pathway	9	0.0394	Akt3, Araf, Fgf1, Fgfr1, Mapk12, Map3k6, Plcg2, Prkcz, Rasal1
P04391	Oxytocin receptor mediated signaling pathway	6	0.0496	Plce1, Plcg2, Plcl1, Prkcz, Snap29, Vamp8

## Sheet: Read me table
GO enrichment
o Gene Ontology enrichment was carried out using the GeneCodis3 application
o p values were computed with the hypergeometric statistical test
o Multiple hypothesis testing was corrected for using the Benjamini-Hochberg false discovery rate (FDR) method
o cut-off for significant GO-enrichment is p < 0.05
Legend for Excel sheets
BP_d14_UP	GO enrichment for biological process; contains genes upregulated in TiPP-d14 as compared to HEP cells (p < 0.05; fold-change >2)
BP_d14_DOWN	GO enrichment for biological process; contains genes downregulated in TiPP-d14 as compared to HEP cells (p < 0.05; fold-change <-2)
BP_d30_UP	GO enrichment for biological process; contains genes upregulated in TiPP-d30 as compared to HEP cells (p < 0.05; fold-change >2)
BP_d30_DOWN	GO enrichment for biological process; contains genes downregulated in TiPP-d30 as compared to HEP cells (p < 0.05; fold-change <-2)
Panther	GO enrichment for Panther pathways; contains genes differentially regulated in TiPP-d14 as compared to HEP cells (p < 0.05; fold-change >2 or <-2)
Legend for GO Sheets
GO.ID	Gene Ontology identifier
Term	short description of GO term
Annotated	number of mouse genes from the whole set of genes (the "universe") which are annotated to this GO term
p value	corrected hypergeometric p value for this GO term
Genes	Gene symbols
